# Supplementary material for: Oral Health-Related Quality of Life in Temporomandibular Disorder Patients and Healthy Subjects—A Systematic Review and Meta-Analysis
Source: Diagnostics (Basel). 2024 Sep 30;14(19):2183. doi: 10.3390/diagnostics14192183 (PMC11475636; doi:10.3390/diagnostics14192183)
Supplement: Supplementary file 1 [file diagnostics-14-02183-s001.zip]

Archive with 1 entries (1 files):
- diagnostics-3153992-supplementary.pdf
